# Supplementary material for: HYENA detects oncogenes activated by distal enhancers in cancer
Source: Nucleic Acids Res. 2024 Jul 25;52(16):e77. doi: 10.1093/nar/gkae646 (PMC11381332; doi:10.1093/nar/gkae646)
Supplement: gkae646_Supplemental_Files [file gkae646_supplemental_files.zip]

Archive with 2 entries (2 files):
- HYENA.suppl.fig.docx
- Supplementary.tables.xlsx
